# Supplementary material for: Alkaline arginine promotes the gentamicin-mediated killing of drug-resistant Salmonella by increasing NADH concentration and proton motive force
Source: Front Microbiol. 2023 Sep 19;14:1237825. doi: 10.3389/fmicb.2023.1237825 (PMC10546041; doi:10.3389/fmicb.2023.1237825)
Supplement: Supplementary file 1 [file Table_1.XLSX]

## Sheet: Supplementary Table 1
	Supplementary TABLE 1 | Primers for qRT-PCR.
	Genes in TCA cycle				Genes in glycolysis and PPP
	Primer	Sequence（5'-3'）	Product（bp）		Primer	Sequence（5'-3'）	Product（bp）
	16S-F1	CTGGAACTGAGACACGGTCC	199		zwf-F1	CGGGGCTGGATCATAAGCAT	167
	16S-R1	GGAGTTAGCCGGTGCTTCTT			zwf-R1	CCAGGCTTCTTCCACTTCGT
	pckA-F2	AAACACCCGCGTCTCTTACC	165		rpe-F2	TGTGATCCTGCTGATGTCCG	123
	pckA-R2	GACAGGAAGTGGTACTGCGT			rpe-R2	TCCAGGCGAATGTCGTAACC
	mdh-F2	TCGGTCTTTCTCTGGTTCGC	150		gnd-F1	AAACGCCTCGTCGTATCCTG	124
	mdh-R2	GTGTGCCGATGGATTTACGC			gnd-R1	ATTGCGACGGATTGTGTCCT
	gltA-F2	GTGAAACCTGCCACGAAGTG	102		deoB-F1	GTGAAAGCGCATGAAGGCTC	125
	gltA-R2	TGAAGTACGGGTCGTTGAGC			deoB-R1	AATAGCCCCAGTCGAACAGC
	acnB-F2	TCTGCCGGATCTGAAAGTCG	140		talB-F1	GCTGATTGACGATGCTGTCG	126
	acnB-R2	TCCACTTCAGCAGGACGATG			talB-R1	TGGCGATAGACGCTTCAGTG
	icdA-F2	AACAAATCCTGTTGCGTCCG	106		rbsK-F1	ACGCCAAATGAAACGGAAGC	127
	icdA-R2	ATACCGATACCGCCAACCTG			rbsK-R1	TGGTATCGACAGCCTCAACG
	sucA-F2	TATCGAAACCGAAGGCGGTC	136		prsA-F1	CACCCGATCTTCTCAGGCAA	128
	sucA-R2	CACTTTGTTGCTGCTCGGTT			prsA-R1	GCGCTTTGATTTCGTCGGTC
	sucC-F2	ACCGGCTAACTTCCTTGACG	101		rpiA-F2	ACTGCGTGCTGGTTGATGAT	129
	sucC-R2	CCAGAACCGCTTTCACGTTG			rpiA-R2	TTGCCTGAGAAGATCGGGTG
	sdhA-F1	ATGGTATGCGCTGGATCTGG	170		glpX-F1	CGTGAAAGGCAACAGCGAAG	130
	sdhA-R1	CGGTGTTGATGTGAGCGTTG			glpX-R1	TGGCCTTTCCGGCTAATTCC
	sdhC-F1	TCATGGACGGCTTCATCGTT	145		fbp-F1	GTGTTCTGTCTGTGCCAGGA	131
	sdhC-R1	ATTTTGGCAGAGCGTTGACC			fbp-R1	GCCACCAGAGAGCCAATGTA
	fumA-F1	TTGTCCGCCGTATCACATCG	109		eno-F1	TCGCTCAGGCTATTCTTGGC	132
	fumA-R1	TTCGGTTGGTAGCGCATCAT			eno-R1	GGCGTTTGCACCGAAGTTAG
	fumC-F1	ACTGTGCGTCAGGAATCGAG	116		pgi-F1	TGGTGAACATCGGTATCGGC	133
	fumC-R1	AATCTCCGCCGCTTTATCGT			pgi-R1	CATGGTTTCCTGGGTGGTGA
	lpd-F1	GGGATTCTACCGACGCTCTG	192		pykF-F2	AAGGACCAGAAATCCGCACC	134
	lpd-R1	TGATGCGCTTGGTGAAGACT			pykF-R2	AGGTCGCTGGTAAAGCCTTC
	aceE-F1	GCGTAAAGACACCAGCGGTA	198		pykA-F1	GCAGCCGGTCAGTATCCTTC	135
	aceE-R1	TTCTTCGGATCGTGACCACC			pykA-R1	CGCCTTTCAGATGGTTTGCC
	aceF-F1	AGGCTTACGTGAAAGACGCT	182		gapA-F1	TTGTTGACCTGACCGTTCGT	103
	aceF-R1	CATCACCCAGTTACGGCTCA			gapA-R1	TAACCCAGCACGCCTTTCAT
	frdC-F1	GGATGGGATTCGTCGGCTT	123
	frdC-R1	TGATATTGGCCGCCTTCGG
	frdB-F1	ACAACATCGCTACTGGACGC	180
	frdB-R1	CGCTTCCACCTTCATACCGT
	frdA-F1	AACATGATGGAAGGCACGCT	184
	frdA-R1	CGGTCGGGTGATACTGAACG
